# Supplementary material for: Structural Analysis of Human Serum Albumin in Complex with the Fibrate Drug Gemfibrozil
Source: Int J Mol Sci. 2022 Feb 4;23(3):1769. doi: 10.3390/ijms23031769 (PMC8836495; doi:10.3390/ijms23031769)
Supplement: Supplementary file 1 [file ijms-23-01769-s001.zip]

Archive with 1 entries (1 files):
- ijms-1558272-supplementary.pdf
